# Supplementary material for: Lung Transplant Immunomodulation with Genetically Engineered Mesenchymal Stromal Cells—Therapeutic Window for Interleukin-10
Source: Cells. 2024 May 17;13(10):859. doi: 10.3390/cells13100859 (PMC11119666; doi:10.3390/cells13100859)
Supplement: Supplementary file 1 [file cells-13-00859-s001.zip]

Archive with 1 entries (1 files):
- cells-2998618-supplementary.pdf
